# Supplementary material for: ALKBH5 prevents hepatocellular carcinoma progression by post-transcriptional inhibition of PAQR4 in an m6A dependent manner
Source: Exp Hematol Oncol. 2023 Jan 6;12:1. doi: 10.1186/s40164-022-00370-2 (PMC9825045; doi:10.1186/s40164-022-00370-2)
Supplement: Supplementary file 3 — Additional file 3. Overexpression of ALKBH5 decreased the proliferation capacity in 2 HCC cell lines, while co-overexpressed of PAQR4 reverted this phenomenon (A and B). Overexpression of ALKBH5 decreased the invasion and migration ability, while co-overexpressed of PAQR4 reverted this phenomenon (C and D). [file 40164_2022_370_MOESM3_ESM.zip]

Archive with 2 entries (2 files):
- Additional file 3-1.TIF
- Additional file 3-2.TIF
